# Supplementary material for: Impact of Lidocaine on Pain-Related Grooming in Cuttlefish
Source: Biology (Basel). 2022 Oct 24;11(11):1560. doi: 10.3390/biology11111560 (PMC9687578; doi:10.3390/biology11111560)
Supplement: Supplementary file 1 [file biology-11-01560-s001.zip]

Archive with 3 entries (3 files):
- Data-R1.xlsx
- Grooming.mp4
- Supplementary figures.pdf
